# Supplementary material for: Long-read and chromosome-scale assembly of the hexaploid wheat genome achieves high resolution for research and breeding
Source: Gigascience. 2022 Apr 28;11:giac034. doi: 10.1093/gigascience/giac034 (PMC9049114; doi:10.1093/gigascience/giac034)
Supplement: giac034_Supplemental_Files [file giac034_supplemental_files.zip]

Archive with 2 entries (2 files):
- Supplementary Data.pdf
- Supplementary File.pdf
